# Supplementary material for: Trp53 Deletion Promotes Exacerbated Colitis, Facilitates Lgr5+ Cancer Stem Cell Expansion, and Fuels Tumorigenesis in AOM/DSS-Induced Colorectal Cancer
Source: Int J Mol Sci. 2024 Oct 11;25(20):10953. doi: 10.3390/ijms252010953 (PMC11507199; doi:10.3390/ijms252010953)
Supplement: Supplementary file 1 [file ijms-25-10953-s001.zip]

Archive with 1 entries (1 files):
- ijms-3244888-supplementary.pdf
